# Supplementary material for: In Silico and Experimental Investigation of the Biological Potential of Some Recently Developed Carprofen Derivatives
Source: Molecules. 2022 Apr 23;27(9):2722. doi: 10.3390/molecules27092722 (PMC9101252; doi:10.3390/molecules27092722)
Supplement: Supplementary file 1 [file molecules-27-02722-s001.zip]

Archive with 1 entries (1 files):
- molecules-1693817-supplementary.pdf
